# Supplementary material for: Evaluation of Orofacial and General Pain Location in Patients With Temporomandibular Joint Disorder—Myofascial Pain With Referral
Source: Front Neurol. 2019 May 29;10:546. doi: 10.3389/fneur.2019.00546 (PMC6549135; doi:10.3389/fneur.2019.00546)
Supplement: Supplementary file 4 [file Table_2.xls]

## Sheet: Arkusz1
	gender	TMD Pain Screener punkty	TMD Pain Screener Level	Graded Chronic Pain Status	GCPS Grade	NowaZm2	NowaZm3	NowaZm4	NowaZm5	NowaZm6	NowaZm7	NowaZm8	NowaZm9	NowaZm10	NowaZm11	NowaZm12	NowaZm13	NowaZm14	NowaZm15	NowaZm16	NowaZm17	NowaZm18	NowaZm19	NowaZm20	NowaZm21	NowaZm22	NowaZm23	NowaZm24	NowaZm25	NowaZm26	NowaZm27	NowaZm28	NowaZm29	NowaZm30	NowaZm31	NowaZm32	NowaZm33	NowaZm34	NowaZm35	NowaZm36	NowaZm37	NowaZm38	NowaZm39	NowaZm40	NowaZm41	NowaZm42	NowaZm43	NowaZm44	NowaZm45
1	1	5	1	Grade I Low Intensity Low interference	1
2	1	6	1	Grade II High Intensity	2
3	1	6	1	Grade I Low Intensity Low interference	1
4	0	5	1	Grade III Modaretely Limiting	3
5	1	6	1	Grade I Low Intensity Low interference	1
6	1	2	0	Grade I Low Intensity Low interference	1
7	0	0	0	Grade 0 None	0
8	0	3	0	Grade I Low Intensity Low interference	1
9	1	4	1	Grade I Low Intensity Low interference	1
10	0	5	1	Grade II High Intensity	2
11	1	3	0	Grade I Low Intensity Low interference	1
12	1	4	1	Grade II High Intensity	2
13	0	4	1	Grade I Low Intensity Low interference	1
14	0	7	1	Grade III Moderately Interference	3
15	1	3	0	Grade III Modaretely Limiting	3
16	1	1	0	Grade 0 None	0
17	1	5	1	Grade I Low Intensity Low interference	1
18	1	6	1	Grade IV	4
19	1	6	1	Grade I Low Intensity Low interference	1
20	1	4	1	Grade I Low Intensity Low interference	1
21	1	4	1	Grade IV Severely Limiting	4
22	0	5	1	Grade I Low Intensity Low interference	1
23	1	6	1	Grade I Low Intensity Low interference	1
24	1	5	1	Grade I Low Intensity Low interference	1
25	1	4	1	Grade I Low Intensity Low interference	1
26	0	6	1	Grade I Low Intensity Low interference	1
27	0	6	1	Grade I Low Intensity Low interference	1
28	1	1	0	Grade 0 None	0
29	1	5	1	Grade I Low Intensity Low interference	1
30	1	4	1	Grade III Moderately limiting	3
31	1	3	0	Grade II	2
32	1	5	1	Grade I Low Intensity Low interference	1
33	0	6	1	Grade III Moderately limiting	3
34	0	6	1	Grade III Moderately limiting	3
35	1	3	0	Grade I Low Intensity Low interference	1
36	1	3	0	Grade I Low Intensity Low interference	1
37	0	3	0	Grade I Low Intensity Low interference	1
38	1	4	1	Grade I Low Intensity Low interference	2
39	0	3	0	Grade II High Intensity	2
40	1	6	1	Grade II High Intensity	1
41	1	4	1	Grade I Low Intensity Low interference	1
42	1	4	1	Grade I Low Intensity Low interference	1
43	1	5	1	Grade I Low Intensity Low interference	1
44	1	3	0	Grade I Low Intensity Low interference	4
45	1	6	1	Grade IV	4
46	1	3	0	Grade I Low Intensity Low interference	1
47	1	4	1	Grade I Low Intensity Low interference	1
48	1	6	1	Grade I Low Intensity Low interference	1
49	1	3	0	Grade I Low Intensity Low interference	1
50	1	6	1	Grade IV Severely Limiting	4
[truncated: 158 more columns]
